# Supplementary material for: The Population-Level Surveillance of Childhood and Adolescent Cancer and Its Late Effects in Europe with an Example of an Effective System at the Slovenian Cancer Registry
Source: Cancers (Basel). 2025 Feb 8;17(4):580. doi: 10.3390/cancers17040580 (PMC11853519; doi:10.3390/cancers17040580)
Supplement: Supplementary file 1 [file cancers-17-00580-s001.zip › MihorA_Cancers_Supplementary tables_corrected_submitted.xlsx]

## Sheet: Supplementary Table S1
Name of registry	Country	Coverage	Children only	Age range	Diagnosis	Staging	Surgery	Radio- therapy	Systemic therapy	Follow-up	Overall
West Midlands Regional Children's Tumour Registry	England	Regional	x	0–14	1	6	1	1	1	1	1
Swiss Childhood Cancer Registry	Switzerland	National	x	0–19	1	1	1	7	4	1	2
Belgian Cancer Registry	Belgium	National		0–19	13	3	1	7	2	6	3
Cancer Registry Bavaria	Germany	Regional		0–19	13	10	1	1	3	6	3
Girona Cancer Registry	Italy	Regional		0–19	5	10	1	4	8	6	5
Slovenian Cancer Registry, Childhood Cancer Clinical Registry	Slovenia	National	x	0–19	7	10	8	4	7	6	5
Registre National du Cancer - Luxembourg	Luxembourg	National		0–19	13	2	10	1	9	4	7
National Cancer Registry Ireland	Ireland	National		0–19	7	6	1	4	6	17	8
Netherlands Cancer Registry	The Netherlands	National		0–19	13	3	1	7	4	26	9
Cancer Registro of Friuli Venezia Giulia	Italy	Regional		0–19	7	24	10	18	10	3	10
Romanian National Childhood Cancer Registry	Romania	National	x	0–19	13	10	10	7	11	5	11
Hamburg Cancer Registry	Germany	Regional		0–19	13	10	18	7	12	10	12
Registry of malignant neoplasms of Montenegro	Montenegro	National		0–19	5	6	20	18	12	11	13
Childhood Cancer Registry of Piedmont	Italy	Regional	x	0–19	7	3	10	7	17	13	14
Estonian Cancer Registry	Estonia	National		0–19	26	6	10	7	15	11	15
Finnish Cancer Registry	Finland	National		0–19	7	10	8	7	20	17	16
Cluj Regional Cancer Registry	Romania	Regional		0–19	13	20	10	7	14	13	16
Basque country cancer registry	Spain	Regional		0–19	13	10	10	7	17	17	18
Croatian National Cancer Registry	Croatia	National		0–19	25	17	18	17	15	16	19
Murcia Cancer Registry, Spain	Spain	Regional		0–19	1	17	20	18	21	17	20
Registro de cáncer de Mallorca	Spain	Regional		0–19	26	26	20	18	17	17	21
The Faroese Cancer Registry	Faroe Islands	National		0–19	13	20	10	18	22	17	22
Registro de Cáncer de La Rioja	Spain	Regional		0–19	1	17	23	23	23	17	23
Registro de Tumores del Principado de Asturias	Spain	Regional		0–19	13	20	23	23	23	13	24
Canary Islands Population Cancer Registry	Spain	Regional		0–19	7	24	23	23	23	17	25
Syracuse Cancer Registry	Italy	Regional		0–19	13	26	23	23	23	17	26
Registro Poblacional de Cáncer en la Infancia y Adolescencia de la Comunidad de Madrid	Spain	Regional	x	0–19	13	20	23	23	23	26	26
Supplementary table 1: Basic characteristics and ranking of individual registry results, by questionnaire category and overall

## Sheet: Supplementary Table S2
Cardiovascular	Gastrointestinal and hepatobiliary, cont.	Renal and urinary, cont.	Endocrine, cont.	Neurological and neurocognitive, cont.
Aortic root aneurysm	Gastrectomy	Urinary incontinence	Hypothyroidism, secondary or tertiary	Movement disorders
Arteriovenous malformation	Dysphagia - local cause	Urinary tract obstruction	Hyperthyroidism	Dysarthria
Aortic valve disease	Celiac disease	Urinary tract calculi	Hypoparathyroidism	Dysphagia - central cause
Mitral valve disease	Esophageal perforation	Vesicoureteral reflux, acquired	Hyperparathyroidism	Chronic neuropathic pain
Tricuspid valve disease	Esophageal fistula	Proteinuria	Thyroid nodules	Psychoorganic syndrome
Pulmonary valve disease	Esophageal ulcer	Urinary bladder dysfunction	Ginecomasty	Fine-motor dexterity deficit
Congestive heart failure	Esophageal hemorrhage	Cystitis noninfective	Hirsutism	Low intelligence
Cor pulmonale	Esophageal necrosis	Bladder perforation	Musculoskeletal and skin	Immunological and infectious
Left ventricular systolic dysfunction	Esophageal stenosis or obstruction	Reproductive tract	Limb amputation	Hypo/Asplenia
Right ventricular dysfunction	Gastric or duodenal perforation	Prostatectomy	Arthralgia	Autoimmune disorders
Restrictive cardiomyopathy	Gastric or duodenal fistula	Hysterectomy	Arthritis	Immunodeficiency
Coronary artery disease, including MCI	Gastric or duodenal ulcer	Vaginectomy	Bone mineral density deficit	Graft-versus-host disease
Pulmonary hypertension	Gastric or duodenal hemorrhage	Mastectomy	Kyphosis	Otitis media
Pericarditis	Gastric or duodenal necrosis	Penal amputation	Scoliosis	Sinusitis
Atrial fibrillation or flutter	Gastric or duodenal stenosis or obstruction	Erectile dysfunction	Limb length discrepancy	Pharyngitis/tonsillitis
Ventricular arrhythmia, fibrillation, tachycardia	Intestinal perforation	Ejaculation disorder	Low height or unproportional growth	Bronchial/lung infections
Supraventricular tachycardia	Intestinal fistula	Benign prostatic hyperplasia	Prosthetic malfunction	Genitourinary infection
Sinus tachycardia	Intestinal ulcer	Genitourinary adhesions	Hip osteonecrosis	Endocarditis
Sinus bradycardia	Intestinal hemorrhage	Dyspareunia	Humeral osteonecrosis	Meningoencephalitis
Paroxysmal atrial tachycardia	Intestinal necrosis	Vaginal fistula	Mandibular osteonecrosis	Osteomyelitis
Atrioventricular block	Intestinal stenosis or obstruction	Vaginal stenosis	Osteonecrosis of other bone	Soft tissue infection
Prolonged QT interval	Esophageal varices	Menorrhagia	Fibrosis/contractures	Hepatitis B
Other conduction abnormalities	Gastroesophageal reflux disease	Cervical dysplasia	Hernia	Hepatitis C
Raynaudov syndrome	Constipation	Breast hypoplasia	Temporomandibular joint disorder	HIV infection
Hypercholesterolemia	Gastroparesis syndrome	Endocrine	Intervertebral disc disorder	Haematological
Hypertriglyceridemia	Fecal incontinence	Thyroidectomy	Skeletal spine disorder	Anemia
Hypertension	Malabsorption	Parathyroidectomy	Postoperative soft tissue defects	Neutropenia
Thrombus	Ileus	Adrenalectomy	Alopecia, permanent	Thrombocytopenia
Atherosclerosis, excluding coronary/brain	Periodontal disease	Oophorectomy	Postradiation soft tissue defects	Thrombocytosis
Lymphedema	Tooth development disorder	Orchiectomy	Neurological and neurocognitive	Polycythemia
Respiratory	Sialoadenitis, xerostomia	Oligospermia, azoospermia	Autonomic dysfunction	Coagulopathy
Asthma	Dental caries	Hypogonadism, primary (Leydig)	Peripheral sensory neuropathy	Hemochromatosis
Chronic obstructive pulmonary disease	Pancreatitis	Hypogonadism, primary (Sertoli)	Peripheral motor neuropathy	Auditory
Obstructive ventilatory defect	Pancreatic insufficiency	Hypogonadism, primary (ovarian)	Nerve root disorder	Hearing loss, right ear
Restrictive ventilatory defect	Esophagitis	Hypogonadism, secondary or tertiary	Neurogenic bladder	Hearing loss, left ear
Pulmonary diffusion defect	Gastritis/duodenitis	Polycystic ovarian syndrome	Neurogenic bowel	Vertigo
Pulmonary embolism	Enterocolitis	Precocious puberty	Cerebrovascular disease	Tinnitus
Pneumonitis	Proctitis	Late puberty	Cerebrovascular accident	Visual
Pneumothorax	Cholelitiasis and cholecystitis	Primary amenorrhea	Intracranial hemorrhage	Reduced visual acuity, right eye
Pleural effusion	Hepatic fibrosis/Cirrhosis	Secondary amenorrhea/premature menopause	Radiation-induced brain necrosis	Reduced visual acuity, left eye
Epistaxis	Hepatic failure	Abnormal glucose metabolism	Multiple sclerosis	Cataract
Pulmonary diffusion defect	Hepatopathy	Underweight	Hydrosyringomyelia	Glaucoma
Pulmonary fibrosis	Veno-occlusive disease of liver	Obesity	Pseudomeningocele	Visual field deficit
Tracheal stenosis	Portal hypertension	Hyperprolactinemia	Pseudotumor cerebri	Photophobia
Tracheal fistula	Focal nodular hyperplasia	Diabetes insipidus	Hydrocephalus	Retinopathy
Bronchial defects	Renal and urinary	SIADH	Cranial nerve disorder	Retinal detachment
Laryngeal defects	Cystectomy	Hyposomatotropism	Cavernoma	Ocular disease, noninfectious
Pulmonary fistula	Nephrectomy	Hypersomatotropism	Cerebellar dysfunction	Ocular surface disease
Gastrointestinal and hepatobiliary	Uretherectomy	Hypocorticism, primary	Seizures	Eyelid function disorder
Resection of intestines	Acute kidney injury	Hypocorticism, secondary	Headaches, chronic/recurrent	Orbital prosthetic complications
Hepatectomy	Chronic kidney disease	Hypercorticism	Paralytic disorder	Dry eye syndrome
Pancreatectomy	Chronic hematuria	Hypothyroidism, primary	Neuromuscular disorders	Strabismus and diplopia
Supplementary table 2: Classification of late effects used in the exploratory study

## Sheet: Supplementary Table S3
			Cardiovascular (n events=37)			Endocrine (n events=54)			Musculoskeletal and skin (n events=52)			Neurological and neurocognitive (n events=69)			Auditory (n events=19)			Visual (n events=34)			Second primary tumours (n events=30)
Factor	Group	n	HR	CI	p	HR	CI	p	HR	CI	p	HR	CI	p	HR	CI	p	HR	CI	p	HR	CI	p
Sex	male	79	1.000 reference			1.000 reference			1.000 reference			1.000 reference			1.000 reference			1.000 reference			1.000 reference
	female	47	0.892	(0.450–1.768)	0.774	1890	(1.080–3.308)	0.026	1703	(0.950–3.053)	0.074	1019	(0.618–1.679)	0.942	1158	(0.455–2.944)	0.758	0.915	(0.446–1.880)	0.810	1428	(0.652–3.124)	0.373
Surgery	no	15	1.000 reference			1.000 reference			1.000 reference			1.000 reference			1.000 reference			1.000 reference			1.000 reference
	yes	111	0.810	(0.281–2.334)	0.696	0.970	(0.420–2.243)	0.943	2145	(0.762–6.043)	0.149	0.731	(0.336–1.590)	0.429	0.449	(0.121–1.664)	0.231	0.648	(0.219–1.922)	0.434	4404	(0.590–32.875)	0.148
Radiotherapy	no	70	1.000 reference			1.000 reference			1.000 reference			1.000 reference			1.000 reference			1.000 reference			1.000 reference
	yes	56	1272	(0.586–2.763)	0.543	3469	(1.799–6.689)	<0.001	3159	(1.595–6.257)	<0.001	0.966	(0.566–1.648)	0.899	1296	(0.472–3.557)	0.614	0.529	(0.240–1.167)	0.115	2851	(1.175–6.746)	0.020
Systemic therapy	no	104	1.000 reference			1.000 reference			1.000 reference			1.000 reference			1.000 reference			1.000 reference			1.000 reference
	yes	22	2048	(0.959–4.371)	0.064	1447	(0.778–2.691)	0.243	1478	(0.768–2.842)	0.242	1078	(0.586–1.986)	0.808	1149	(0.388–3.403)	0.801	1719	(0.713–4.141)	0.227	1199	(0.467–3.078)	0.705
Period of diagnosis	1983–1990	61	1.000 reference			1.000 reference			1.000 reference			1.000 reference			1.000 reference			1.000 reference			1.000 reference
	1991–2000	65	0.881	(0.454–1.708)	0.707	1088	(0.620–1.909)	0.769	1311	(0.732–2.348)	0.363	2178	(1.309–3.623)	0.003	1950	(0.746–5.095)	0.173	1364	(0.683–2.725)	0.379	0.906	(0.421–1.951)	0.801
Supplementary table 3: Cox hazard analyses for incidence of late effects by organ systems and second primary cancers. Statistically significant results are bolded. N – number, HR – hazard ratio, CI – confidence interval, p – p value

## Sheet: Supplementary Table S4
Country	Registry	Coverage	Population-based	Patient data	Disease and treatment	Late effects
France	National Childhood Cancer Registry and the The French Childhood Cancer Observation Platform	National	Yes	manually collected from the medical records by trained clinical research assistants in all French paediatric hematology and oncology departments	very detailed, collected 5 years after diagnosis from medical records, including biobank data	retrospectively from medical records every 5 years, yearly linkage with medical and administrative databases, questionnaires
Germany	German Childhood Cancer Registry	National	Yes	reporting by all paediatric hematology-oncology units in Germany	lack of treatment data, no link to medical databases	clinically ascertained from clinical trial studies
Greece	Nationwide Registry of Childhood Hematological Malignancies and Solid Tumors (NARECHEM-ST)	National	Yes	active registration	very detailed, collected retrospectively and prospectively from treating institutions	unclear, presumably through treating institutions
Hungary	Hungarian Childhood Cancer Registry	National	Yes	from medical sources through an internet-based form, linkage with national cancer registry	very detailed, collected from treating centers through internet-based forms	from treating centers through internet-based forms, detail unclear
UK	Yorkshire Specialist Register of Cancer in Children and Young People	Regional	Yes	from medical sources, linkage with National Cancer Registration and Analysis Service	very detailed, collected from treating centers through notification forms, access to digital medical records	medical and administrative databases, including Hospital Episode Statistics, National Pupil Database, Death Registration
Spain	Spanish Registry of Childhood Tumors (RETI-SEHOP)	National	Yes	linkage with regional cancer registries	unclear	unclear
Sweden	BORISS	Regional	Yes	linkage with national cancer registry for personal data, second primary cancers and vital status	very detailed, collected retrospectively from old medical records, prospectively since 2016	no, but supports the late effects clinic at Skåne University Hospital in Lund with treatment details
Netherlands	Dutch Late Effects Registry (LATER)	National	No	from medical sources and Municipal Personal Records Database, not linked to cancer registry	very detailed, collected retrospectively from medical records	clinically ascertained within the cohort study
Switzerland	Swiss Young Survivors at KSA	Regional	No	from medical sources, not linked to cancer registry	very detailed, collected retrospectively from medical records, prospectively since 2021	clinically ascertained from folow-up services
Supplementary table 4: Results of the online search for additional registries
